# Supplementary material for: Allosteric modulation of ghrelin receptor signaling by lipids
Source: Nat Commun. 2021 Jun 24;12:3938. doi: 10.1038/s41467-021-23756-y (PMC8225672; doi:10.1038/s41467-021-23756-y)
Supplement: Supplementary file 4 — source data file [file 41467_2021_23756_MOESM4_ESM.xlsx]

## Sheet: figure 1a
BodipyFL-PIP2/GHSR	I520/I490	Bodipy-FL PA/GHSR	I520/I490
1.17	0.112	1.2	0.007
2.34	0.286	2.4	0.012
3.51	0.385	3.6	0.017
4.68	0.4976	4.8	0.023
5.85	0.524	6.4	0.027
7.02	0.537	7.4	0.037

## Sheet: figure 1b
	replicate 1	replicate 2	replicate 3
	0.583	0.551	0.547
Chol.	0.734	0.646	0.688
PI	0.606	0.501	0.455
PIP2	0.279	0.223	0.24
PIP3	0.575	0.494	0.5
POPS	0.684	0.528	0.515
POPG	0.527	0.609	0.48

## Sheet: Figure 2d
	replicate 1	replicate 2	replicate 3
wild type	0.504	0.571	0.536
S1-	0.31	0.252	0.21
S2-	0.349	0.282	0.354
S3-	0.452	0.405	0.469
S1,2,3-	0.096	0.021	0.06
Bodipy-PA	0.077	0.012	0.047

## Sheet: figure 3b
	replicate 1	replicate 2	replicate 3
apo	471.9	471	471.7
apo	473.5	473	473.2
ghrelin	476	476.5	476
ghrelin	480.7	480.4	480.5
LEAP2	468.3	468.5	468.7
LEAP2	468.3	468.4	468.6
ghrelin, Gq	480.4	480.6	480.4
ghrelin, Gq	484.7	484.7	484.3

## Sheet: figure 3c
	replicate 1	replicate 2	replicate 3
apo	471.2	471.7	471.1
apo, PIP2	471	471.9	471.4
ghrelin	476.4	476.1	476.1
ghrelin, PIP2	476	476.3	476.1

## Sheet: figure 4a
	replicate 1	replicate 2	replicate 3
wild type apo	0.593	0.569	0.557
wild type LEAP2	0.131641	0.106744	0.118975
A204E apo	0.118582	0.187656	0.162533

## Sheet: figure 4b
	no PIP2									PIP2
	replicate 1	replicate 2	replicate 3							replicate 1	replicate 2	replicate 3
wild type	471.9	471	471.7						wild type	473.2	473.3	472.9
A204E	468.5	468.1	468.5						A204E	468.9	468.8	468.5
S1,2,3-	471.5	471.1	471.5						S1,2,3-	471.8	471.9	471.3
wild type	476.3	476.2	475.9						wild type	480.9	480.7	480.3
A204E	476.3	476.6	475.9						A204E	480.7	480.2	480.2
S1,2,3-	476.5	476.4	475.9						S1,2,3-	475.9	475.9	476.6

## Sheet: figure 5a
	no PIP2						2.5% PIP2						5% PIP2
	replicate 1	replicate 2	replicate 3	replicate 4	replicate 5		replicate 1	replicate 2	replicate 3	replicate 4	replicate 5		replicate 1	replicate 2	replicate 3	replicate 4	replicate 5
no ligand	356.836	374.624	341.681	342.693	355.657		385.879	331.085	370.967	388.773	330.964		428.983	308.757	400.45	411.51	364.877
no ligand	256.854	255.672	215.682	224.706	239.065		249.989	198.977	189.687	225.032	182.424		282.018	164.962	193.026	255.788	211.185
ghrelin	153.079	151.969	102.599	121.846	134.777		116.216	73.471	75.718	93.209	71.922		134.122	67.544	91.194	95.166	98.078
LEAP2	361.581	389.554	312.008	335.103	333.004		422.664	294.202	317.233	346.428	306.82		424.235	276.85	359.541	408.332	323.09

## Sheet: figure 5b
	no PIP2						2.5% PIP2						5% PIP2
	replicate 1	replicate 2	replicate 3	replicate 4	replicate 5		replicate 1	replicate 2	replicate 3	replicate 4	replicate 5		replicate 1	replicate 2	replicate 3	replicate 4	replicate 5
no ligand	498.679	426.391	477.69	408.973	497.743		400.578	478.584	423.603	422.538	458.536		412.888	499.881	487.599	436.469	425.895
no ligand	536.763	389.078	462.233	382.569	487.154		361.508	388.386	353.586	375.143	411.01		387.19	407.481	393.841	373.041	374.853
ghrelin	313.471	204.527	283.001	219.467	278.198		192.028	181.388	176.605	163.721	183.411		205.235	189.338	193.033	165.356	173.612
LEAP2	529.879	389.934	467.582	406.964	459.12		414.869	430.672	422.536	403.421	443.717		437.186	454.124	490.768	397.397	403.655

## Sheet: figure 5c
			no PIP2						2.5% PIP2						5% PIP2
	replicate 1	replicate 2	replicate 3	replicate 4	replicate 5		replicate 1	replicate 2	replicate 3	replicate 4	replicate 5		replicate 1	replicate 2	replicate 3	replicate 4	replicate 5
no ligand	287.825	325.65	300.289	332.149	317.895		398.528	332.65	355.497	362.581	314.572		298.792	326.932	330.556	314.785	322.206
no ligand	183.035	249.578	185.974	218.571	190.637		276.438	268.812	234.164	235.343	204.874		194.279	261.451	218.393	191.311	201.255
ghrelin	80.826	136.638	96.555	128.021	100.18		108.242	133.237	152.892	117.938	119.937		76.913	116.064	141.267	87.758	116.046
LEAP2	276.029	304.344	326.835	328.84	298.081		376.857	315.31	379.003	344.982	307.193		295.95	342.89	315.563	305.487	308.28

[truncated: 30 more sheets: figure 5d, figure 6a, figure 6b, figure 6c, figure 6d, figure 6e, figure 6f, figure 7c, figure 7d, figure S1a, figure S1b, figure S1c, Figure S2a, figure S2b, figure S2c, figure S3, figure S5c, figure S7 S14, figure S8a, figure S8b …]
